# Supplementary material for: Genome-wide methylation data improves dissection of the effect of smoking on body mass index
Source: PLoS Genet. 2021 Sep 9;17(9):e1009750. doi: 10.1371/journal.pgen.1009750 (PMC8428545; doi:10.1371/journal.pgen.1009750)
Supplement: S1 Table — A. Models with smoking fitted as a random effect. B. Models with smoking fitted as a random effect. The tables show, for each trait, proportion of the phenotypic variance explained (Var), standard error (SE), Significance of the t-statistic (Sig, P), P value for the log-likelihood ratio test (LRT P, only for the interactions) by each of the components in the model: Genetic (G), Kinship (K), Smoking (when fitted as a random effect, Smk), Genome-by-Smoking interaction (GxSmk), Genome-by-Smoking-by-Sex interaction (GxSmkxSex), Kinship-by-Smoking interaction (KxSmk). Highlighted P values indicate nominally significant results for the interaction components. (XLSX) [file pgen.1009750.s004.xlsx]

## Sheet: ST1A.GS18K_Smk
ST1A. Results for models in GS18K. Smoking fitted as fixed effect.
Coh	Trait	Source	GK			GKGxSmk					Source	GK (SmkxSex cov)			GKGxSmkxSex					Source	GKKxSmk				Source	GGxSmk
			Var	SE	Sig	Var	SE	Sig	LRT P			Var	SE	Sig	Var	SE	Sig	LRT P			Var	SE	Sig			Var	SE	Sig
GS18K	Height	G	0.487	0.021	***	0.483	0.022	***			G	0.487	0.021	***	0.483	0.021	***			G	0.487	0.021	***		G	0.786	0.013	***
GS18K	Height	K	0.432	0.024	***	0.429	0.024	***			K	0.432	0.024	***	0.423	0.024	***			K	0.424	0.026	***
GS18K	Height	GxSmk				0.012	0.014		0.204106		GxSmkxSex				0.026	0.015		0.037318		KxSmk	0.013	0.017			GxSmk	0.039	0.017	*
GS18K	Weight	G	0.289	0.023	***	0.27	0.024	***			G	0.289	0.023	***	0.27	0.023	***			G	0.289	0.023	***		G	0.463	0.018	***
GS18K	Weight	K	0.305	0.027	***	0.302	0.027	***			K	0.306	0.027	***	0.302	0.027	***			K	0.271	0.03	***
GS18K	Weight	GxSmk				0.049	0.021	*	0.00977297		GxSmkxSex				0.086	0.024	***	0.000201094		KxSmk	0.072	0.027	**		GxSmk	0.067	0.022	**
GS18K	BMI	G	0.274	0.023	***	0.258	0.024	***			G	0.273	0.023	***	0.258	0.023	***			G	0.274	0.023	***		G	0.439	0.018	***
GS18K	BMI	K	0.289	0.027	***	0.286	0.028	***			K	0.289	0.027	***	0.286	0.028	***			K	0.258	0.031	***
GS18K	BMI	GxSmk				0.039	0.021		0.0336025		GxSmkxSex				0.067	0.024	**	0.00257785		KxSmk	0.062	0.027	*		GxSmk	0.056	0.022	*
GS18K	Waist	G	0.19	0.022	***	0.181	0.024	***			G	0.19	0.022	***	0.171	0.023	***			G	0.19	0.022	***		G	0.375	0.018	***
GS18K	Waist	K	0.315	0.028	***	0.313	0.028	***			K	0.315	0.028	***	0.311	0.028	***			K	0.309	0.031	***
GS18K	Waist	GxSmk				0.023	0.022		0.153446		GxSmkxSex				0.082	0.026	**	0.00058346		KxSmk	0.012	0.028			GxSmk	0.042	0.023
GS18K	Hips	G	0.223	0.023	***	0.212	0.024	***			G	0.223	0.023	***	0.205	0.023	***			G	0.222	0.023	***		G	0.38	0.018	***
GS18K	Hips	K	0.273	0.028	***	0.271	0.028	***			K	0.274	0.028	***	0.271	0.028	***			K	0.249	0.031	***
GS18K	Hips	GxSmk				0.027	0.023		0.118529		GxSmkxSex				0.078	0.026	**	0.0012167		KxSmk	0.052	0.029			GxSmk	0.044	0.023
GS18K	WHR	G	0.138	0.021	***	0.13	0.023	***			G	0.139	0.021	***	0.129	0.022	***			G	0.136	0.021	***		G	0.246	0.018	***
GS18K	WHR	K	0.2	0.027	***	0.198	0.027	***			K	0.197	0.027	***	0.195	0.027	***			K	0.201	0.031	***
GS18K	WHR	GxSmk				0.019	0.023		0.201056		GxSmkxSex				0.045	0.027		0.0426212		KxSmk	0	0.03			GxSmk	0.033	0.024
GS18K	Fat%	G	0.261	0.023	***	0.236	0.025	***			G	0.26	0.023	***	0.24	0.024	***			G	0.26	0.023	***		G	0.387	0.018	***
GS18K	Fat%	K	0.246	0.028	***	0.241	0.028	***			K	0.247	0.028	***	0.242	0.028	***			K	0.212	0.032	***
GS18K	Fat%	GxSmk				0.059	0.023	*	0.00360077		GxSmkxSex				0.085	0.025	***	0.000344257		KxSmk	0.068	0.029	*		GxSmk	0.074	0.023	**
GS18K	HDL	G	0.278	0.023	***	0.25	0.024	***			G	0.278	0.023	***	0.266	0.023	***			G	0.278	0.023	***		G	0.417	0.018	***
GS18K	HDL	K	0.273	0.027	***	0.265	0.027	***			K	0.271	0.027	***	0.268	0.027	***			K	0.228	0.031	***
GS18K	HDL	GxSmk				0.076	0.022	***	0.00023089		GxSmkxSex				0.053	0.024	*	0.0130001		KxSmk	0.093	0.028	***		GxSmk	0.1	0.023	***

## Sheet: ST1B.GS18K_Smk
ST1B. Results for models in GS18K. Smoking fitted as a random effect
Coh	Trait	Source	GKSmk				GKSmkGxSmk
			Var	SE	Sig	LRT P	Var	SE	Sig	LRT P
GS18K	Height	G	0.487	0.021	***		0.482	0.022	***
GS18K	Height	K	0.431	0.023	***		0.429	0.024	***
GS18K	Height	Smk	0.001	0.001		0.000901504	0.001	0.001
GS18K	Height	GxSmk					0.011	0.014		0.207927
GS18K	Weight	G	0.284	0.023	***		0.265	0.024	***
GS18K	Weight	K	0.299	0.027	***		0.296	0.027	***
GS18K	Weight	Smk	0.018	0.018		3.49474e-33	0.018	0.018
GS18K	Weight	GxSmk					0.049	0.021	*	0.00953001
GS18K	BMI	G	0.27	0.023	***		0.254	0.024	***
GS18K	BMI	K	0.285	0.027	***		0.282	0.027	***
GS18K	BMI	Smk	0.013	0.013		6.62199e-24	0.013	0.013
GS18K	BMI	GxSmk					0.039	0.021		0.0325587
GS18K	Waist	G	0.189	0.022	***		0.179	0.024	***
GS18K	Waist	K	0.313	0.028	***		0.311	0.028	***
GS18K	Waist	Smk	0.007	0.007		5.70884e-17	0.007	0.007
GS18K	Waist	GxSmk					0.023	0.022		0.150699
GS18K	Hips	G	0.219	0.023	***		0.209	0.024	***
GS18K	Hips	K	0.269	0.028	***		0.267	0.028	***
GS18K	Hips	Smk	0.016	0.016		7.34632e-27	0.016	0.016
GS18K	Hips	GxSmk					0.027	0.022		0.116537
GS18K	WHR	G	0.136	0.021	***		0.128	0.023	***
GS18K	WHR	K	0.197	0.027	***		0.196	0.027	***
GS18K	WHR	Smk	0.014	0.014		8.68352e-36	0.014	0.014
GS18K	WHR	GxSmk					0.019	0.023		0.202066
GS18K	Fat%	G	0.259	0.023	***		0.235	0.025	***
GS18K	Fat%	K	0.244	0.028	***		0.24	0.028	***
GS18K	Fat%	Smk	0.006	0.006		9.64268e-12	0.006	0.006
GS18K	Fat%	GxSmk					0.059	0.023	*	0.00339443
GS18K	HDL	G	0.271	0.023	***		0.243	0.024	***
GS18K	HDL	K	0.267	0.027	***		0.258	0.028	***
GS18K	HDL	Smk	0.025	0.025		4.03091e-45	0.026	0.025
GS18K	HDL	GxSmk					0.074	0.022	***	0.00023238
