# Supplementary material for: Genome-wide methylation data improves dissection of the effect of smoking on body mass index
Source: PLoS Genet. 2021 Sep 9;17(9):e1009750. doi: 10.1371/journal.pgen.1009750 (PMC8428545; doi:10.1371/journal.pgen.1009750)
Supplement: S2 Table — Percentage of the phenotypic variance explained by the fixed effects included in the models for each trait and cohort. (XLSX) [file pgen.1009750.s005.xlsx]

## Sheet: ST2.VarExplainedCovariates
ST2. Phenotypic variance explained by fixed effects.
	Smoking
Trait	GS18K	GS9K	UKBG1	UKBG2	UKBG3	UKBG4
Height	0.00344867	0.00391162	0.00191248	0.00100826	0.00116923	0.00151628
Weight	0.0072706	0.0114939	0.0100433	0.00899872	0.00869258	0.00698698
BMI	0.00379924	0.00725621	0.00800284	0.00814364	0.00754836	0.00553357
Waist	0.00405157	0.00492477	0.00864853	0.00876456	0.00925049	0.00765008
Hip	0.0057289	0.0101278	0.00708748	0.00675936	0.00559484	0.00380776
WHR	0.010539	0.0138014	0.0148805	0.0135199	0.0131767	0.0128643
Fat%	0.00197665	0.00393005	0.0067408	0.00625726	0.00647984	0.00498797
HDL	0.0120936	0.0120241
	Sex
Trait	GS18K	GS9K	UKBG1	UKBG2	UKBG3	UKBG4
Height	8.61442e-07	0.000107314	4.5393e-05	5.85282e-05	5.15085e-06	2.31043e-05
Weight	0.000127225	0.000207419	4.2149e-06	0.000136775	2.14966e-05	5.10803e-05
BMI	0.00221517	0.00259318	0.00062593	0.000427331	0.000538161	0.00207876
Waist	0.000632455	0.000660311	5.92258e-07	9.66212e-05	0.000129865	0.000519095
Hip	0.00100868	0.000588391	0.000611624	0.000289013	0.00100792	0.00332274
WHR	0.000166162	0.000443874	6.95532e-05	0.000321856	5.55657e-06	4.54426e-05
Fat%	6.06266e-05	0.000398944	1.84241e-06	0.000129867	9.40287e-05	0.000544153
HDL	0.000190716	8.4144e-07
	Age
Trait	GS18K	GS9K	UKBG1	UKBG2	UKBG3	UKBG4
Height	2.11758e-05	0.000388212	3.92564e-05	2.70224e-05	1.39319e-05	0.000475021
Weight	3.12476e-07	2.10498e-05	5.94825e-05	1.51184e-05	8.60783e-05	0.000885951
BMI	0.000140851	0.000313947	8.58751e-05	1.84112e-05	9.34246e-05	0.000231195
Waist	0.000114198	0.000777324	2.85348e-05	2.38466e-05	3.94561e-05	0.000154271
Hip	2.33196e-05	1.25442e-06	1.22342e-05	7.98766e-06	0.000119297	0.000239438
WHR	9.71025e-06	0.00149157	7.8209e-06	1.27906e-05	1.70959e-06	3.34714e-05
Fat%	1.98783e-05	1.81009e-05	8.84701e-06	2.13223e-05	9.7928e-07	2.95931e-08
HDL	0.000151933	3.89403e-05
	Clinic/Centre
Trait	GS18K	GS9K	UKBG1	UKBG2	UKBG3	UKBG4
Height	0.00198191	0.00353071	0.00478572	0.00397364	0.00821349	0.000863647
Weight	0.00186136	0.00433632	0.002083	0.000913978	0.000652502	0.00144057
BMI	0.00330839	0.00638465	0.00426711	0.00155152	0.00500504	0.00264793
Waist	0.00319727	0.0049723	0.00943055	0.00262265	0.00426299	0.00680309
Hip	0.00789486	0.0112474	0.00420102	0.00358552	0.00369798	0.013401
WHR	0.00520383	0.00569114	0.00876218	0.0077013	0.00528452	0.00259399
Fat%	0.00713513	0.0132757	0.00229564	0.00629035	0.00935801	0.00248717
HDL	0.0287542	0.0291483
