# Supplementary material for: Genome-wide methylation data improves dissection of the effect of smoking on body mass index
Source: PLoS Genet. 2021 Sep 9;17(9):e1009750. doi: 10.1371/journal.pgen.1009750 (PMC8428545; doi:10.1371/journal.pgen.1009750)
Supplement: S3 Table — Summary statistics (number of individuals in each category or mean values) for the fixed effects included in the models for each of the analysed cohorts. (XLSX) [file pgen.1009750.s006.xlsx]

## Sheet: ST3.SummaryCohorts
ST3. Summary statistics for covariates for each cohort/subcohort
Covariates		GS18K	GS9K	UKBG1	UKBG2	UKBG3	UKBG4
Total Nind		17858	8854	74890	117472	110857	71234
Sex	F	10427	5212	41193	63536	59683	39035
	M	7431	3642	33697	53936	51174	32199
Age	Min	18	18	39	40	40	39
	Mean	47.37	49.58	56.72	57.03	56.67	56.9
	Max	95	95	70	73	72	70
Smoking Status	Smoker	3112	1509	5760	9016	7722	4462
	Occasional	-	-	1765	2921	2673	2055
	Ex	5298	2745	25231	41510	39317	25818
	Never	9448	4600	42134	64025	61145	38899
Clinic (GS)	Aberdeen	1001	771	-	-	-	-
	Alyth	13	7	-	-	-	-
	Ayrshire	47	26	-	-	-	-
	BHF-GCRC	4197	1670	-	-	-	-
	DUN_CRC	5147	3209	-	-	-	-
	DUN_DIAB	758	411	-	-	-	-
	PRI	3006	1232	-	-	-	-
	Tennents	3547	1432	-	-	-	-
	TICR	142	96	-	-	-	-
Centre (UKB)	10003	-	-	0	354	0	0
	11001	-	-	0	9866	0	0
	11002	-	-	0	0	0	10821
	11003	-	-	0	0	14072	0
	11004	-	-	13594	0	0	0
	11005	-	-	13542	0	0	0
	11006	-	-	0	0	16049	0
	11007	-	-	0	0	0	22905
	11008	-	-	0	21896	0	0
	11009	-	-	30242	0	0	0
	11010	-	-	0	35004	0	0
	11011	-	-	0	0	34877	0
	11012	-	-	0	0	0	6107
	11013	-	-	0	0	27272	0
	11014	-	-	0	24611	0	0
	11016	-	-	0	25254	0	0
	11017	-	-	17512	0	0	0
	11018	-	-	0	0	0	15605
	11020	-	-	0	0	0	15796
	11021	-	-	0	0	17004	0
	11022	-	-	0	0	1583	0
	11023	-	-	0	487	0	0
