# Supplementary material for: Genome-wide methylation data improves dissection of the effect of smoking on body mass index
Source: PLoS Genet. 2021 Sep 9;17(9):e1009750. doi: 10.1371/journal.pgen.1009750 (PMC8428545; doi:10.1371/journal.pgen.1009750)
Supplement: S4 Table — The tables show, for each trait, proportion of the phenotypic variance explained (Var), standard error (SE), Significance of the t-statistic (Sig, P), P value for the log-likelihood ratio test (LRT P, only for the interactions) by each of the components in the model: Genetic (G), Kinship (K), Genome-by-Smoking interaction (GxSmk). Highlighted P values indicate nominally significant results for the interaction components in each of the four sub-cohorts of UK Biobank (G1, G2, G3, G4) and their Meta-Analyses. (XLSX) [file pgen.1009750.s007.xlsx]

## Sheet: ST4.UKB
ST4. Results for all models for UKB (joint sexes)
Trait	Source	Coh	GKGxSmk				Coh	GK			GKGxSmk					Coh	GK			GKGxSmk			LRT		Coh	GK			GKGxSmk			LRT		Coh	GK			GKGxSmk			LRT
			Var	SE	P			Var	SE	Sig	Var	SE	Sig	LRT P			Var	SE	Sig	Var	SE	Sig	LRT P			Var	SE	Sig	Var	SE	Sig	LRT P			Var	SE	Sig	Var	SE	Sig	LRT P
Height	G	Meta-A	0.628995	0.00850437	0		UKBB-G1	0.648	0.007	***	0.648	0.008	***			UKBB-G2	0.614	0.005	***	0.615	0.005	***			UKBB-G3	0.616	0.005	***	0.616	0.006	***			UKBB-G4	0.646	0.007	***	0.641	0.009	***
Height	K	Meta-A	0.327616	0.00578931	0		UKBB-G1	0.321	0.012	***	0.321	0.012	***			UKBB-G2	0.334	0.009	***	0.334	0.009	***			UKBB-G3	0.336	0.01	***	0.335	0.011	***			UKBB-G4	0.302	0.018	***	0.298	0.018	***
Height	GxSmk	Meta-A	0.000991729	0.00330288	0.763977		UKBB-G1				0	0.008		1		UKBB-G2				0	0.005		1		UKBB-G3				0	0.006		1		UKBB-G4				0.011	0.011		0.148014
Weight	G	Meta-A	0.354768	0.00655746	0		UKBB-G1	0.377	0.008	***	0.363	0.01	***			UKBB-G2	0.355	0.005	***	0.34	0.006	***			UKBB-G3	0.356	0.006	***	0.354	0.007	***			UKBB-G4	0.377	0.008	***	0.369	0.01	***
Weight	K	Meta-A	0.242282	0.0184442	0		UKBB-G1	0.216	0.025	***	0.214	0.025	***			UKBB-G2	0.283	0.02	***	0.283	0.02	***			UKBB-G3	0.219	0.021	***	0.218	0.021	***			UKBB-G4	0.256	0.037	***	0.254	0.037	***
Weight	GxSmk	Meta-A	0.0222553	0.0079352	0.00503746		UKBB-G1				0.031	0.012	**	0.00606421		UKBB-G2				0.036	0.008	***	6.19396e-07		UKBB-G3				0.005	0.008		0.270958		UKBB-G4				0.018	0.013		0.0792751
BMI	G	Meta-A	0.318262	0.00771639	0		UKBB-G1	0.341	0.008	***	0.328	0.01	***			UKBB-G2	0.316	0.005	***	0.3	0.006	***			UKBB-G3	0.321	0.006	***	0.317	0.007	***			UKBB-G4	0.345	0.008	***	0.334	0.01	***
BMI	K	Meta-A	0.236104	0.0209849	0		UKBB-G1	0.197	0.026	***	0.195	0.026	***			UKBB-G2	0.28	0.02	***	0.28	0.02	***			UKBB-G3	0.213	0.022	***	0.213	0.022	***			UKBB-G4	0.26	0.037	***	0.257	0.037	***
BMI	GxSmk	Meta-A	0.024813	0.00746284	0.0008846		UKBB-G1				0.028	0.012	*	0.0114637		UKBB-G2				0.038	0.008	***	4.14341e-07		UKBB-G3				0.008	0.008		0.160116		UKBB-G4				0.027	0.013	*	0.0186792
Waist	G	Meta-A	0.260639	0.0038656	0		UKBB-G1	0.273	0.008	***	0.265	0.01	***			UKBB-G2	0.268	0.005	***	0.255	0.006	***			UKBB-G3	0.26	0.006	***	0.259	0.007	***			UKBB-G4	0.284	0.008	***	0.275	0.01	***
Waist	K	Meta-A	0.214307	0.0209215	0		UKBB-G1	0.182	0.027	***	0.181	0.027	***			UKBB-G2	0.239	0.021	***	0.239	0.021	***			UKBB-G3	0.18	0.023	***	0.18	0.023	***			UKBB-G4	0.276	0.038	***	0.274	0.038	***
Waist	GxSmk	Meta-A	0.0172193	0.00684881	0.0119302		UKBB-G1				0.016	0.012		0.0936962		UKBB-G2				0.03	0.008	***	4.9126e-05		UKBB-G3				0.003	0.008		0.33483		UKBB-G4				0.021	0.013		0.0468976
Hips	G	Meta-A	0.2964	0.00894931	0		UKBB-G1	0.319	0.008	***	0.307	0.01	***			UKBB-G2	0.291	0.005	***	0.277	0.006	***			UKBB-G3	0.292	0.006	***	0.29	0.007	***			UKBB-G4	0.326	0.008	***	0.317	0.01	***
Hips	K	Meta-A	0.178613	0.0279348	1.61701e-10		UKBB-G1	0.146	0.026	***	0.144	0.026	***			UKBB-G2	0.248	0.021	***	0.247	0.021	***			UKBB-G3	0.135	0.022	***	0.134	0.022	***			UKBB-G4	0.191	0.039	***	0.189	0.039	***
Hips	GxSmk	Meta-A	0.0199081	0.00705649	0.00478378		UKBB-G1				0.027	0.012	*	0.0126737		UKBB-G2				0.031	0.008	***	2.07448e-05		UKBB-G3				0.004	0.008		0.341846		UKBB-G4				0.02	0.013		0.0674147
WHR	G	Meta-A	0.217324	0.00485896	0		UKBB-G1	0.219	0.008	***	0.22	0.009	***			UKBB-G2	0.227	0.005	***	0.216	0.006	***			UKBB-G3	0.21	0.005	***	0.208	0.006	***			UKBB-G4	0.241	0.008	***	0.234	0.01	***
WHR	K	Meta-A	0.151152	0.0129606	0		UKBB-G1	0.131	0.027	***	0.129	0.027	***			UKBB-G2	0.158	0.022	***	0.157	0.022	***			UKBB-G3	0.147	0.023	***	0.147	0.023	***			UKBB-G4	0.194	0.04	***	0.193	0.04	***
WHR	GxSmk	Meta-A	0.0120325	0.00596441	0.0436562		UKBB-G1				0	0.012		1		UKBB-G2				0.024	0.008	**	0.00092536		UKBB-G3				0.005	0.008		0.222765		UKBB-G4				0.016	0.013		0.106273
Fat%	G	Meta-A	0.301017	0.00580587	0		UKBB-G1	0.317	0.008	***	0.301	0.01	***			UKBB-G2	0.302	0.005	***	0.29126	0.006367				UKBB-G3	0.304	0.006	***	0.299	0.007	***			UKBB-G4	0.326	0.008	***	0.32	0.01	***
Fat%	K	Meta-A	0.224427	0.0134637	0		UKBB-G1	0.221	0.026	***	0.219	0.026	***			UKBB-G2	0.238	0.021	***	0.237253	0.020832				UKBB-G3	0.197	0.022	***	0.196	0.022	***			UKBB-G4	0.273	0.037	***	0.272	0.037	***
Fat%	GxSmk	Meta-A	0.0206156	0.00497287	3.38913e-05		UKBB-G1				0.034	0.012	**	0.00228021		UKBB-G2				0.025515	0.007872	**	0.00055095		UKBB-G3				0.012	0.008		0.0768066		UKBB-G4				0.014	0.012		0.129322
