# Supplementary material for: Genome-wide methylation data improves dissection of the effect of smoking on body mass index
Source: PLoS Genet. 2021 Sep 9;17(9):e1009750. doi: 10.1371/journal.pgen.1009750 (PMC8428545; doi:10.1371/journal.pgen.1009750)
Supplement: S5 Table — The tables show, for each trait, proportion of the phenotypic variance explained (Var), standard error (SE), Significance of the t-statistic (Sig, P), P value for the log-likelihood ratio test (LRT P, only for the interactions) by each of the components in the model: Genetic (G), Kinship (K), Genome-by-Smoking interaction (GxSmk). Highlighted P values indicate nominally significant results for the interaction components in males from each of the four sub-cohorts of UK Biobank (G1_M, G2_M, G3_M, G4_M) and their Meta-Analyses. (XLSX) [file pgen.1009750.s008.xlsx]

## Sheet: ST5.UKB_M
ST5. Results for all models for UKB (males)
Trait	Source	Coh	GKGxSmk				Coh	GK			GKGxSmk					Coh	GK			GKGxSmk			LRT		Coh	GK			GKGxSmk			LRT		Coh	GK			GKGxSmk			LRT
			Var	SE	P			Var	SE	Sig	Var	SE	Sig	LRT P			Var	SE	Sig	Var	SE	Sig	LRT P			Var	SE	Sig	Var	SE	Sig	LRT P			Var	SE	Sig	Var	SE	Sig	LRT P
Height	G	Meta-A	0.695042	0.00874299	0		UKBB-G1_M	0.699	0.015	***	0.7	0.016	***			UKBB-G2_M	0.679	0.009	***	0.679	0.011	***			UKBB-G3_M	0.689	0.01	***	0.691	0.011	***			UKBB-G4_M	0.724	0.015	***	0.726	0.018	***
Height	K	Meta-A	0.276542	0.00922272	0		UKBB-G1_M	0.292	0.016	***	0.291	0.017	***			UKBB-G2_M	0.285	0.017	***	0.285	0.017	***			UKBB-G3_M	0.263	0.018	***	0.261	0.019	***			UKBB-G4_M	0.26	0.02	***	0.259	0.022	***
Height	GxSmk	Meta-A	0	0.00712354	1		UKBB-G1_M				0	0.013		1		UKBB-G2_M				0	0.013		1		UKBB-G3_M				0	0.014		1		UKBB-G4_M				0	0.019		1
Weight	G	Meta-A	0.381283	0.00769869	0		UKBB-G1_M	0.414	0.016	***	0.396	0.019	***			UKBB-G2_M	0.397	0.01	***	0.37	0.013	***			UKBB-G3_M	0.394	0.011	***	0.39	0.013	***			UKBB-G4_M	0.406	0.017	***	0.37	0.021	***
Weight	K	Meta-A	0.259644	0.0268244	0		UKBB-G1_M	0.247	0.059	***	0.245	0.059	***			UKBB-G2_M	0.243	0.047	***	0.242	0.047	***			UKBB-G3_M	0.231	0.046	***	0.23	0.046	***			UKBB-G4_M	0.404	0.078	***	0.407	0.075	***
Weight	GxSmk	Meta-A	0.0505552	0.0175021	0.00387066		UKBB-G1_M				0.045	0.027		0.0519054		UKBB-G2_M				0.069	0.017	***	5.21228e-06		UKBB-G3_M				0.011	0.017		0.269876		UKBB-G4_M				0.089	0.029	**	0.00100193
BMI	G	Meta-A	0.333284	0.0101243	0		UKBB-G1_M	0.373	0.016	***	0.349	0.02	***			UKBB-G2_M	0.346	0.01	***	0.314	0.013	***			UKBB-G3_M	0.355	0.011	***	0.349	0.013	***			UKBB-G4_M	0.359	0.017	***	0.323	0.021	***
BMI	K	Meta-A	0.234531	0.0342203	7.2029e-12		UKBB-G1_M	0.199	0.061	**	0.198	0.061	**			UKBB-G2_M	0.251	0.048	***	0.249	0.048	***			UKBB-G3_M	0.18	0.049	***	0.178	0.049	***			UKBB-G4_M	0.388	0.083	***	0.385	0.083	***
BMI	GxSmk	Meta-A	0.0598382	0.0186937	0.00136962		UKBB-G1_M				0.06	0.027	*	0.0160233		UKBB-G2_M				0.083	0.017	***	1.30818e-07		UKBB-G3_M				0.014	0.018		0.226327		UKBB-G4_M				0.091	0.029	**	0.000676787
Waist	G	Meta-A	0.274058	0.00769869	0		UKBB-G1_M	0.288	0.016	***	0.273	0.019	***			UKBB-G2_M	0.291	0.01	***	0.267	0.013	***			UKBB-G3_M	0.291	0.011	***	0.287	0.013	***			UKBB-G4_M	0.281	0.017	***	0.26	0.021	***
Waist	K	Meta-A	0.188147	0.0411809	4.90554e-06		UKBB-G1_M	0.159	0.065	*	0.158	0.065	*			UKBB-G2_M	0.145	0.052	**	0.145	0.052	**			UKBB-G3_M	0.154	0.051	**	0.153	0.051	**			UKBB-G4_M	0.378	0.084	***	0.369	0.084	***
Waist	GxSmk	Meta-A	0.0376587	0.0134592	0.00514216		UKBB-G1_M				0.037	0.027		0.0802239		UKBB-G2_M				0.058	0.017	***	0.000224306		UKBB-G3_M				0.01	0.017		0.281074		UKBB-G4_M				0.053	0.029		0.031895
Hips	G	Meta-A	0.319919	0.00784902	0		UKBB-G1_M	0.347	0.016	***	0.341	0.019	***			UKBB-G2_M	0.33	0.01	***	0.308	0.013	***			UKBB-G3_M	0.328	0.011	***	0.328	0.013	***			UKBB-G4_M	0.337	0.017	***	0.304	0.021	***
Hips	K	Meta-A	0.158048	0.0337502	2.82879e-06		UKBB-G1_M	0.179	0.063	**	0.177	0.063	**			UKBB-G2_M	0.198	0.05	***	0.198	0.05	***			UKBB-G3_M	0.083	0.051		0.082	0.051				UKBB-G4_M	0.221	0.092	*	0.213	0.091	*
Hips	GxSmk	Meta-A	0.0355301	0.0179139	0.0473251		UKBB-G1_M				0.017	0.026		0.244211		UKBB-G2_M				0.055	0.017	**	0.000350612		UKBB-G3_M				0	0.017		1		UKBB-G4_M				0.082	0.03	**	0.00273365
WHR	G	Meta-A	0.220974	0.00742644	0		UKBB-G1_M	0.224	0.016	***	0.218	0.019	***			UKBB-G2_M	0.235	0.01	***	0.218	0.012	***			UKBB-G3_M	0.229	0.011	***	0.225	0.013	***			UKBB-G4_M	0.23	0.017	***	0.223	0.02	***
WHR	K	Meta-A	0.165295	0.0388529	2.09616e-05		UKBB-G1_M	0.123	0.065		0.121	0.065				UKBB-G2_M	0.098	0.053		0.098	0.053				UKBB-G3_M	0.193	0.051	***	0.193	0.051	***			UKBB-G4_M	0.327	0.093	***	0.324	0.093	***
WHR	GxSmk	Meta-A	0.0230897	0.0102234	0.0239138		UKBB-G1_M				0.015	0.027		0.288228		UKBB-G2_M				0.042	0.017	*	0.00549789		UKBB-G3_M				0.01	0.017		0.281074		UKBB-G4_M				0.016	0.028		0.28283
Fat%	G	Meta-A	0.325284	0.00769869	0		UKBB-G1_M	0.344	0.016	***	0.331	0.019	***			UKBB-G2_M	0.334	0.01	***	0.313	0.013	***			UKBB-G3_M	0.339	0.011	***	0.335	0.013	***			UKBB-G4_M	0.36	0.017	***	0.325	0.021	***
Fat%	K	Meta-A	0.208546	0.0304662	7.63878e-12		UKBB-G1_M	0.198	0.062	**	0.196	0.062	**			UKBB-G2_M	0.252	0.048	***	0.255	0.048	***			UKBB-G3_M	0.149	0.05	**	0.149	0.05	**			UKBB-G4_M	0.266	0.088	**	0.26	0.088	**
Fat%	GxSmk	Meta-A	0.0411209	0.0160347	0.0103327		UKBB-G1_M				0.031	0.027		0.12125		UKBB-G2_M				0.054	0.017	**	0.000498804		UKBB-G3_M				0.009	0.016		0.264581		UKBB-G4_M				0.086	0.029	**	0.00101512
