# Supplementary material for: Genome-wide methylation data improves dissection of the effect of smoking on body mass index
Source: PLoS Genet. 2021 Sep 9;17(9):e1009750. doi: 10.1371/journal.pgen.1009750 (PMC8428545; doi:10.1371/journal.pgen.1009750)
Supplement: S6 Table — The tables show, for each trait, proportion of the phenotypic variance explained (Var), standard error (SE), Significance of the t-statistic (Sig, P), P value for the log-likelihood ratio test (LRT P, only for the interactions) by each of the components in the model: Genetic (G), Kinship (K), Genome-by-Smoking interaction (GxSmk). Highlighted P values indicate nominally significant results for the interaction components in females from each of the four sub-cohorts of UK Biobank (G1_F, G2_F, G3_F, G4_F) and their Meta-Analyses. (XLSX) [file pgen.1009750.s009.xlsx]

## Sheet: ST6.UKB_F
ST6. Results for all models for UKB (females)
Trait	Source	Coh	GKGxSmk				Coh	GK			GKGxSmk					Coh	GK			GKGxSmk			LRT		Coh	GK			GKGxSmk			LRT		Coh	GK			GKGxSmk			LRT
			Var	SE	P			Var	SE	Sig	Var	SE	Sig	LRT P			Var	SE	Sig	Var	SE	Sig	LRT P			Var	SE	Sig	Var	SE	Sig	LRT P			Var	SE	Sig	Var	SE	Sig	LRT P
Height	G	Meta-A	0.688629	0.00874432	0		UKBB-G1_F	0.713	0.012	***	0.709	0.014	***			UKBB-G2_F	0.673	0.008	***	0.673	0.009	***			UKBB-G3_F	0.679	0.008	***	0.68	0.01	***			UKBB-G4_F	0.703	0.013	***	0.704	0.015	***
Height	K	Meta-A	0.270631	0.0100621	0		UKBB-G1_F	0.253	0.018	***	0.252	0.017	***			UKBB-G2_F	0.279	0.012	***	0.279	0.012	***			UKBB-G3_F	0.288	0.013	***	0.289	0.014	***			UKBB-G4_F	0.24	0.026	***	0.238	0.026	***
Height	GxSmk	Meta-A	0.0016557	0.0064337	0.79691		UKBB-G1_F				0.009	0.015		0.253079		UKBB-G2_F				0	0.01		1		UKBB-G3_F				0	0.012		1		UKBB-G4_F				0	0.019		1
Weight	G	Meta-A	0.377442	0.00981748	0		UKBB-G1_F	0.391	0.013	***	0.378	0.017	***			UKBB-G2_F	0.372	0.009	***	0.361	0.011	***			UKBB-G3_F	0.371	0.01	***	0.372	0.012	***			UKBB-G4_F	0.409	0.014	***	0.41	0.017	***
Weight	K	Meta-A	0.266359	0.0240982	0		UKBB-G1_F	0.282	0.04	***	0.28	0.04	***			UKBB-G2_F	0.308	0.032	***	0.308	0.032	***			UKBB-G3_F	0.218	0.036	***	0.215	0.036	***			UKBB-G4_F	0.25	0.06	***	0.248	0.06	***
Weight	GxSmk	Meta-A	0.0137637	0.00848795	0.104897		UKBB-G1_F				0.028	0.021		0.100026		UKBB-G2_F				0.025	0.014		0.0404183		UKBB-G3_F				0	0.015		1		UKBB-G4_F				0	0.022		1
BMI	G	Meta-A	0.343237	0.014898	0		UKBB-G1_F	0.355	0.013	***	0.342	0.017	***			UKBB-G2_F	0.33	0.009	***	0.313	0.011	***			UKBB-G3_F	0.34	0.01	***	0.339	0.012	***			UKBB-G4_F	0.39	0.014	***	0.386	0.017	***
BMI	K	Meta-A	0.291802	0.0254914	0		UKBB-G1_F	0.282	0.041	***	0.281	0.041	***			UKBB-G2_F	0.347	0.032	***	0.347	0.032	***			UKBB-G3_F	0.251	0.036	***	0.251	0.036	***			UKBB-G4_F	0.268	0.059	***	0.267	0.059	***
BMI	GxSmk	Meta-A	0.0186741	0.0098423	0.0577838		UKBB-G1_F				0.029	0.022		0.090952		UKBB-G2_F				0.036	0.015	*	0.00724271		UKBB-G3_F				0.001	0.015		0.464365		UKBB-G4_F				0.009	0.022		0.35315
Waist	G	Meta-A	0.294629	0.00930266	0		UKBB-G1_F	0.293	0.013	***	0.293	0.017	***			UKBB-G2_F	0.294	0.009	***	0.282	0.011	***			UKBB-G3_F	0.287	0.01	***	0.287	0.012	***			UKBB-G4_F	0.33	0.014	***	0.328	0.017	***
Waist	K	Meta-A	0.258727	0.0265927	0		UKBB-G1_F	0.265	0.043	***	0.265	0.043	***			UKBB-G2_F	0.289	0.034	***	0.289	0.034	***			UKBB-G3_F	0.195	0.037	***	0.193	0.037	***			UKBB-G4_F	0.311	0.06	***	0.311	0.06	***
Waist	GxSmk	Meta-A	0.00828024	0.00848795	0.329298		UKBB-G1_F				0	0.021		1		UKBB-G2_F				0.024	0.015		0.0545917		UKBB-G3_F				0	0.014		1		UKBB-G4_F				0.004	0.022		0.431245
Hips	G	Meta-A	0.329476	0.0145417	0		UKBB-G1_F	0.343	0.013	***	0.325	0.017	***			UKBB-G2_F	0.327	0.009	***	0.306	0.011	***			UKBB-G3_F	0.319	0.01	***	0.319	0.012	***			UKBB-G4_F	0.374	0.014	***	0.375	0.017	***
Hips	K	Meta-A	0.220667	0.0293161	5.19584e-14		UKBB-G1_F	0.227	0.042	***	0.224	0.042	***			UKBB-G2_F	0.283	0.034	***	0.283	0.034	***			UKBB-G3_F	0.166	0.037	***	0.166	0.037	***			UKBB-G4_F	0.193	0.063	**	0.192	0.063	**
Hips	GxSmk	Meta-A	0.0210462	0.0127548	0.0989299		UKBB-G1_F				0.039	0.022		0.0317025		UKBB-G2_F				0.045	0.015	**	0.0010096		UKBB-G3_F				0	0.015		1		UKBB-G4_F				0	0.021		1
WHR	G	Meta-A	0.291298	0.00671132	0		UKBB-G1_F	0.305	0.013	***	0.307	0.016	***			UKBB-G2_F	0.299	0.009	***	0.289	0.011	***			UKBB-G3_F	0.283	0.01	***	0.28	0.012	***			UKBB-G4_F	0.313	0.014	***	0.303	0.018	***
WHR	K	Meta-A	0.164149	0.0235995	3.51075e-12		UKBB-G1_F	0.109	0.044	*	0.105	0.044	*			UKBB-G2_F	0.207	0.035	***	0.206	0.035	***			UKBB-G3_F	0.159	0.038	***	0.159	0.038	***			UKBB-G4_F	0.177	0.064	**	0.175	0.064	**
WHR	GxSmk	Meta-A	0.0136847	0.00834435	0.101006		UKBB-G1_F				0	0.021		1		UKBB-G2_F				0.023	0.014		0.0430985		UKBB-G3_F				0.007	0.014		0.285804		UKBB-G4_F				0.023	0.023		0.156973
Fat%	G	Meta-A	0.330657	0.011232	0		UKBB-G1_F	0.341	0.013	***	0.316	0.017	***			UKBB-G2_F	0.332	0.009	***	0.315	0.011	***			UKBB-G3_F	0.333	0.01	***	0.33	0.012	***			UKBB-G4_F	0.372	0.014	***	0.368	0.017	***
Fat%	K	Meta-A	0.271658	0.0199252	0		UKBB-G1_F	0.309	0.041	***	0.305	0.041	***			UKBB-G2_F	0.272	0.034	***	0.271	0.034	***			UKBB-G3_F	0.239	0.036	***	0.238	0.036	***			UKBB-G4_F	0.295	0.059	***	0.295	0.059	***
Fat%	GxSmk	Meta-A	0.0245445	0.0109248	0.0246604		UKBB-G1_F				0.054	0.022	*	0.0066604		UKBB-G2_F				0.036	0.015	*	0.00963966		UKBB-G3_F				0.006	0.015		0.355139		UKBB-G4_F				0.007	0.022		0.370072
