# Supplementary material for: Genome-wide methylation data improves dissection of the effect of smoking on body mass index
Source: PLoS Genet. 2021 Sep 9;17(9):e1009750. doi: 10.1371/journal.pgen.1009750 (PMC8428545; doi:10.1371/journal.pgen.1009750)
Supplement: S7 Table — The tables show, for each trait, proportion of the phenotypic variance explained (Var), standard error (SE), Significance of the t-statistic (Sig, P), P value for the log-likelihood ratio test (LRT P, only for the interactions) by each of the components in the model: Genetic (G), Kinship (K), Genome-by-Smoking-by-Sex interaction (GxSmkxSex). Highlighted P values indicate nominally significant results for the interaction components in each of the four sub-cohorts of UK Biobank (G1, G2, G3, G4) and their Meta-Analyses. (XLSX) [file pgen.1009750.s010.xlsx]

## Sheet: ST7.UKB_GxSmkxSex
ST7. Results for GxSmkxSex models for UKB
Trait	Source	Coh	GKGxSmk				Coh	GK			GKGxSmk					Coh	GK			GKGxSmk			LRT		Coh	GK			GKGxSmk			LRT		Coh	GK			GKGxSmk			LRT
			Var	SE	P			Var	SE	Sig	Var	SE	Sig	LRT P			Var	SE	Sig	Var	SE	Sig	LRT P			Var	SE	Sig	Var	SE	Sig	LRT P			Var	SE	Sig	Var	SE	Sig	LRT P
Height	G	Meta-A	0.626724	0.00865369	0		UKBB-G1	0.648	0.007	***	0.643	0.007	***			UKBB-G2	0.614	0.005	***	0.613	0.005	***			UKBB-G3	0.616	0.005	***	0.612	0.005	***			UKBB-G4	0.645	0.007	***	0.642	0.008	***
Height	K	Meta-A	0.31959	0.00757883	0		UKBB-G1	0.321	0.012	***	0.309	0.012	***			UKBB-G2	0.334	0.009	***	0.332	0.01	***			UKBB-G3	0.336	0.01	***	0.328	0.011	***			UKBB-G4	0.302	0.018	***	0.294	0.018	***
Height	GxSmkxSex	Meta-A	0.0147918	0.00416086	0.000377992		UKBB-G1				0.026	0.01	**	0.0022206		UKBB-G2				0.007	0.007		0.175201		UKBB-G3				0.016	0.007	*	0.0145474		UKBB-G4				0.018	0.012		0.0680284
Weight	G	Meta-A	0.357147	0.00538023	0		UKBB-G1	0.377	0.008	***	0.368	0.008	***			UKBB-G2	0.355	0.005	***	0.346	0.006	***			UKBB-G3	0.356	0.006	***	0.353	0.006	***			UKBB-G4	0.377	0.008	***	0.367	0.009	***
Weight	K	Meta-A	0.242192	0.0181658	0		UKBB-G1	0.217	0.025	***	0.215	0.025	***			UKBB-G2	0.283	0.02	***	0.282	0.02	***			UKBB-G3	0.218	0.021	***	0.217	0.021	***			UKBB-G4	0.257	0.036	***	0.255	0.036	***
Weight	GxSmkxSex	Meta-A	0.0339749	0.00830948	4.33819e-05		UKBB-G1				0.04	0.014	**	0.00153449		UKBB-G2				0.042	0.009	***	6.64768e-07		UKBB-G3				0.014	0.009		0.0677646		UKBB-G4				0.047	0.015	**	0.00068863
BMI	G	Meta-A	0.3227	0.00673803	0		UKBB-G1	0.341	0.008	***	0.335	0.008	***			UKBB-G2	0.316	0.005	***	0.307	0.006	***			UKBB-G3	0.321	0.006	***	0.319	0.006	***			UKBB-G4	0.345	0.008	***	0.334	0.009	***
BMI	K	Meta-A	0.23543	0.0210225	0		UKBB-G1	0.197	0.026	***	0.195	0.026	***			UKBB-G2	0.28	0.02	***	0.279	0.02	***			UKBB-G3	0.212	0.022	***	0.211	0.022	***			UKBB-G4	0.261	0.037	***	0.258	0.037	***
BMI	GxSmkxSex	Meta-A	0.0293854	0.00935567	0.00168418		UKBB-G1				0.026	0.014		0.0313592		UKBB-G2				0.04	0.009	***	3.59878e-06		UKBB-G3				0.008	0.009		0.200721		UKBB-G4				0.049	0.015	**	0.000409869
Waist	G	Meta-A	0.261737	0.00397563	0		UKBB-G1	0.273	0.008	***	0.268	0.008	***			UKBB-G2	0.268	0.005	***	0.257	0.006	***			UKBB-G3	0.26	0.006	***	0.256	0.006	***			UKBB-G4	0.284	0.008	***	0.274	0.009	***
Waist	K	Meta-A	0.21273	0.020649	0		UKBB-G1	0.182	0.027	***	0.181	0.027	***			UKBB-G2	0.239	0.021	***	0.237	0.021	***			UKBB-G3	0.179	0.023	***	0.178	0.023	***			UKBB-G4	0.276	0.038	***	0.272	0.038	***
Waist	GxSmkxSex	Meta-A	0.0317978	0.00831293	0.000130716		UKBB-G1				0.02	0.014		0.0835928		UKBB-G2				0.047	0.009	***	1.94717e-07		UKBB-G3				0.017	0.01		0.0381969		UKBB-G4				0.042	0.015	**	0.00151443
Hips	G	Meta-A	0.297227	0.00913622	0		UKBB-G1	0.319	0.008	***	0.31	0.009	***			UKBB-G2	0.291	0.005	***	0.278	0.006	***			UKBB-G3	0.292	0.006	***	0.288	0.006	***			UKBB-G4	0.326	0.008	***	0.317	0.009	***
Hips	K	Meta-A	0.177209	0.0282596	3.59284e-10		UKBB-G1	0.146	0.026	***	0.143	0.026	***			UKBB-G2	0.248	0.021	***	0.247	0.021	***			UKBB-G3	0.134	0.022	***	0.132	0.022	***			UKBB-G4	0.19	0.039	***	0.186	0.039	***
Hips	GxSmkxSex	Meta-A	0.035579	0.00883955	5.69801e-05		UKBB-G1				0.035	0.014	*	0.00381144		UKBB-G2				0.053	0.009	***	2.72182e-09		UKBB-G3				0.017	0.009		0.0332372		UKBB-G4				0.038	0.015	*	0.00383703
WHR	G	Meta-A	0.208853	0.00583289	0		UKBB-G1	0.219	0.008	***	0.207	0.008	***			UKBB-G2	0.227	0.005	***	0.209	0.006	***			UKBB-G3	0.21	0.005	***	0.197	0.006	***			UKBB-G4	0.241	0.008	***	0.227	0.009	***
WHR	K	Meta-A	0.147111	0.0129606	0		UKBB-G1	0.13	0.027	***	0.126	0.027	***			UKBB-G2	0.156	0.022	***	0.151	0.022	***			UKBB-G3	0.148	0.023	***	0.144	0.023	***			UKBB-G4	0.195	0.04	***	0.19	0.04	***
WHR	GxSmkxSex	Meta-A	0.0656162	0.00696999	0		UKBB-G1				0.055	0.015	***	8.56641e-05		UKBB-G2				0.081	0.01	***	7.41804e-19		UKBB-G3				0.058	0.01	***	2.58017e-09		UKBB-G4				0.062	0.015	***	1.54796e-05
Fat%	G	Meta-A	0.301621	0.00452366	0		UKBB-G1	0.317	0.008	***	0.307	0.008	***			UKBB-G2	0.302	0.005	***	0.292	0.006	***			UKBB-G3	0.304	0.006	***	0.3	0.006	***			UKBB-G4	0.327	0.008	***	0.314	0.009	***
Fat%	K	Meta-A	0.224166	0.0131904	0		UKBB-G1	0.223	0.026	***	0.22	0.026	***			UKBB-G2	0.238	0.021	***	0.237	0.021	***			UKBB-G3	0.197	0.022	***	0.196	0.022	***			UKBB-G4	0.273	0.037	***	0.269	0.037	***
Fat%	GxSmkxSex	Meta-A	0.0376864	0.00798757	2.38028e-06		UKBB-G1				0.042	0.014	**	0.00101733		UKBB-G2				0.044	0.009	***	8.83067e-07		UKBB-G3				0.019	0.009	*	0.0247547		UKBB-G4				0.054	0.015	***	9.67075e-05
