# Supplementary material for: Genome-wide methylation data improves dissection of the effect of smoking on body mass index
Source: PLoS Genet. 2021 Sep 9;17(9):e1009750. doi: 10.1371/journal.pgen.1009750 (PMC8428545; doi:10.1371/journal.pgen.1009750)
Supplement: S8 Table — A. Models with smoking fitted as a random effect. B. Models with smoking fitted as a random effect. The tables show, for each trait, proportion of the phenotypic variance explained (Var), standard error (SE), Significance of the t-statistic (Sig, P), P value for the log-likelihood ratio test (LRT P, only for the interactions) by each of the components in the model: Genetic (G), Kinship (K), Smoking (when fitted as a random effect, Smk), Genome-by-Smoking interaction (GxSmk), Genome-by-Smoking-by-Sex interaction (GxSmkxSex), Kinship-by-Smoking interaction (KxSmk). Highlighted P values indicate nominally significant results for the interaction components. (XLSX) [file pgen.1009750.s011.xlsx]

## Sheet: ST8A.GS9K
ST8A. Results for models in GS9K. Smoking fitted as fixed effect.
Coh	Trait	Source	GK			GKGxSmk				GKM				GKMGxM				GKMGxSmk				GKMGxSmkGxM					Source	GK			GKGxSmkxSex				GKM			GKMGxMxSex					Source	G			GGxSmk
			Var	SE	Sig	Var	SE	Sig	LRT P	Var	SE	Sig	LRT P	Var	SE	Sig	LRT P	Var	SE	Sig	LRT P	Var	SE	Sig	LRT P		Source	Var	SE	Sig	Var	SE	Sig	LRT P	Var	SE	Sig	Var	SE	Sig	LRT P			Var	SE	Sig	Var	SE	Sig
GS9K	Height	G	0.605	0.038	***	0.609	0.041	***		0.601	0.038	***		0.6	0.038	***		0.601	0.042	***		0.597	0.042	***			G	0.604	0.038	***	0.596	0.039	***		0.599	0.038	***	0.599	0.038	***			G	0.809	0.023	***	0.808	0.03	***
GS9K	Height	K	0.325	0.046	***	0.314	0.047	***		0.327	0.046	***		0.333	0.049	***		0.319	0.047	***		0.323	0.05	***			K	0.327	0.046	***	0.322	0.046	***		0.328	0.046	***	0.332	0.048	***			K
GS9K	Height	M								0.007	0.002	***	6.79882e-09	0.004	0.002	*		0.007	0.002	***		0.007	0.002	***			M								0.007	0.002	***	0.007	0.002	***			M
GS9K	Height	GxSmk				0	0.036		1									0	0.034		1	0	0.035				GxSmkxSex				0.039	0.035		0.154377									GxSmk				0	0.04
GS9K	Height	GxM												0.062	0.097		1					0.073	0.096		1		GxMxSex											0.062	0.118		0.340948		GxM
GS9K	Weight	G	0.312	0.041	***	0.272	0.046	***		0.325	0.04	***		0.325	0.04	***		0.297	0.043	***		0.303	0.044	***			G	0.308	0.041	***	0.269	0.043	***		0.321	0.04	***	0.321	0.04	***			G	0.434	0.029	***	0.377	0.037	***
GS9K	Weight	K	0.232	0.056	***	0.219	0.056	***		0.188	0.053	***		0.223	0.056	***		0.179	0.053	***		0.211	0.057	***			K	0.237	0.056	***	0.221	0.056	***		0.193	0.053	***	0.205	0.055	***			K
GS9K	Weight	M								0.052	0.01	***	4.93222e-87	0.053	0.01	***		0.052	0.01	***		0.052	0.01	***			M								0.052	0.01	***	0.052	0.01	***			M
GS9K	Weight	GxSmk				0.115	0.05	*	0.0104807									0.077	0.047		0.0507441	0.063	0.048				GxSmkxSex				0.195	0.056	***	0.000244651									GxSmk				0.14	0.052	**
GS9K	Weight	GxM												0.218	0.125		0.0389543					0.184	0.127		0.0723147		GxMxSex											0.142	0.158		0.181716		GxM
GS9K	BMI	G	0.303	0.041	***	0.253	0.045	***		0.305	0.039	***		0.306	0.039	***		0.274	0.043	***		0.282	0.043	***			G	0.302	0.041	***	0.259	0.043	***		0.304	0.039	***	0.304	0.039	***			G	0.426	0.029	***	0.358	0.038	***
GS9K	BMI	K	0.241	0.056	***	0.227	0.056	***		0.197	0.053	***		0.24	0.055	***		0.189	0.053	***		0.228	0.056	***			K	0.243	0.056	***	0.228	0.056	***		0.199	0.053	***	0.207	0.054	***			K
GS9K	BMI	M								0.059	0.011	***	1.4398e-103	0.059	0.011	***		0.058	0.011	***		0.059	0.011	***			M								0.058	0.011	***	0.058	0.011	***			M
GS9K	BMI	GxSmk				0.133	0.05	**	0.00357678									0.081	0.047		0.0407182	0.063	0.047				GxSmkxSex				0.197	0.055	***	0.000136727									GxSmk				0.159	0.052	**
GS9K	BMI	GxM												0.274	0.125	*	0.0142134					0.241	0.127		0.0294162		GxMxSex											0.094	0.156		0.271502		GxM
GS9K	Waist	G	0.209	0.041	***	0.162	0.046	***		0.212	0.039	***		0.213	0.039	***		0.175	0.044	***		0.181	0.044	***			G	0.206	0.041	***	0.168	0.043	***		0.209	0.039	***	0.21	0.039	***			G	0.37	0.03	***	0.298	0.039	***
GS9K	Waist	K	0.308	0.056	***	0.294	0.056	***		0.262	0.053	***		0.296	0.057	***		0.251	0.054	***		0.28	0.057	***			K	0.311	0.056	***	0.295	0.056	***		0.265	0.054	***	0.287	0.055	***			K
GS9K	Waist	M								0.054	0.011	***	5.53193e-90	0.054	0.011	***		0.054	0.011	***		0.054	0.011	***			M								0.054	0.011	***	0.054	0.011	***			M
GS9K	Waist	GxSmk				0.119	0.052	*	0.0114637									0.094	0.049		0.0271411	0.081	0.05				GxSmkxSex				0.177	0.057	**	0.000919337									GxSmk				0.157	0.054	**
GS9K	Waist	GxM												0.223	0.131		0.0442349					0.18	0.133		0.0892541		GxMxSex											0.249	0.166		0.0682933		GxM
GS9K	Hips	G	0.239	0.041	***	0.179	0.046	***		0.253	0.04	***		0.253	0.04	***		0.202	0.044	***		0.203	0.044	***			G	0.238	0.041	***	0.19	0.043	***		0.252	0.04	***	0.252	0.04	***			G	0.359	0.029	***	0.282	0.038	***
GS9K	Hips	K	0.221	0.056	***	0.208	0.056	***		0.187	0.054	***		0.203	0.057	***		0.176	0.054	**		0.183	0.058	**			K	0.223	0.056	***	0.218	0.056	***		0.188	0.054	***	0.203	0.055	***			K
GS9K	Hips	M								0.042	0.009	***	2.63777e-65	0.042	0.009	***		0.042	0.009	***		0.042	0.009	***			M								0.042	0.009	***	0.042	0.009	***			M
GS9K	Hips	GxSmk				0.162	0.052	**	0.000841806									0.136	0.05	**	0.00277331	0.133	0.051	**			GxSmkxSex				0.207	0.058	***	0.000155413									GxSmk				0.184	0.054	***
GS9K	Hips	GxM												0.111	0.131		0.192292					0.048	0.132		0.355139		GxMxSex											0.178	0.168		0.140733		GxM
GS9K	WHR	G	0.158	0.039	***	0.113	0.045	*		0.147	0.038	***		0.145	0.038	***		0.103	0.043	*		0.092	0.045	*			G	0.158	0.039	***	0.133	0.041	**		0.146	0.038	***	0.146	0.038	***			G	0.245	0.029	***	0.187	0.038	***
GS9K	WHR	K	0.184	0.056	**	0.174	0.056	**		0.169	0.055	**		0.164	0.059	**		0.158	0.055	**		0.131	0.06	*			K	0.184	0.056	**	0.173	0.057	**		0.169	0.055	**	0.175	0.057	**			K
GS9K	WHR	M								0.03	0.007	***	1.15356e-43	0.027	0.006	***		0.03	0.007	***		0.016	0.004	***			M								0.029	0.007	***	0.029	0.007	***			M
GS9K	WHR	GxSmk				0.111	0.054	*	0.019146									0.109	0.052	*	0.0181602	0.101	0.053				GxSmkxSex				0.116	0.06		0.0249919									GxSmk				0.128	0.055	*
GS9K	WHR	GxM												0	0.144		1					0	0.148		1		GxMxSex											0.069	0.181		0.352168		GxM
GS9K	Fat%	G	0.301	0.042	***	0.242	0.046	***		0.297	0.04	***		0.297	0.04	***		0.243	0.045	***		0.243	0.045	***			G	0.299	0.042	***	0.256	0.043	***		0.296	0.04	***	0.296	0.04	***			G	0.393	0.03	***	0.32	0.038	***
GS9K	Fat%	K	0.175	0.056	**	0.161	0.056	**		0.145	0.054	**		0.157	0.057	**		0.134	0.054	*		0.137	0.057	*			K	0.177	0.056	**	0.167	0.056	**		0.147	0.054	**	0.152	0.055	**			K
GS9K	Fat%	M								0.053	0.01	***	5.73669e-85	0.053	0.01	***		0.053	0.01	***		0.053	0.01	***			M								0.053	0.01	***	0.053	0.01	***			M
GS9K	Fat%	GxSmk				0.15	0.052	**	0.0014057									0.135	0.049	**	0.00222305	0.134	0.05	**			GxSmkxSex				0.196	0.057	***	0.00019308									GxSmk				0.168	0.053	**
GS9K	Fat%	GxM												0.082	0.133		0.26615					0.022	0.134		0.43595		GxMxSex											0.069	0.167		0.338291		GxM
GS9K	HDL	G	0.327	0.041	***	0.283	0.045	***		0.32	0.04	***		0.321	0.04	***		0.278	0.044	***		0.281	0.044	***			G	0.322	0.041	***	0.298	0.043	***		0.315	0.04	***	0.316	0.04	***			G	0.449	0.029	***	0.384	0.037	***
GS9K	HDL	K	0.225	0.054	***	0.209	0.054	***		0.209	0.053	***		0.235	0.056	***		0.194	0.053	***		0.214	0.057	***			K	0.227	0.054	***	0.218	0.054	***		0.21	0.053	***	0.221	0.054	***			K
GS9K	HDL	M								0.027	0.006	***	2.44684e-39	0.027	0.006	***		0.027	0.006	***		0.027	0.006	***			M								0.027	0.006	***	0.027	0.006	***			M
GS9K	HDL	GxSmk				0.12	0.049	*	0.0061123									0.114	0.048	*	0.00759628	0.107	0.049	*			GxSmkxSex				0.111	0.054	*	0.0185045									GxSmk				0.15	0.051	**
GS9K	HDL	GxM												0.171	0.129		0.0934428					0.124	0.13		0.170589		GxMxSex											0.127	0.159		0.205484		GxM
[truncated: 17 more columns]

## Sheet: ST8B.GS9K
ST8B. Results for models in GS9K. Smoking fitted as a random effect.
Coh	Trait	Source	GK			GKSmk				GKSmkGxSmk				GKM				GKMGxM				GKSmkM				GKSmkMGxSmkGxM
			Var	SE	Sig	Var	SE	Sig	LRT P	Var	SE	Sig	LRT P	Var	SE	Sig	LRT P	Var	SE	Sig	LRT P	Var	SE	Sig	LRT P	Var	SE	Sig	LRT P
GS9K	Height	G	0.606	0.038	***	0.603	0.038	***		0.603	0.041	***		0.601	0.038	***		0.601	0.038	***		0.6	0.038	***		0.593	0.042	***
GS9K	Height	K	0.326	0.046	***	0.324	0.046	***		0.313	0.047	***		0.326	0.046	***		0.332	0.049	***		0.326	0.046	***		0.322	0.05	***
GS9K	Height	E				0.004	0.005		0.00010508	0.004	0.005											0.002	0.002			0.002	0.002
GS9K	Height	M												0.008	0.002	***	1.08334e-11	0.005	0.002	*		0.007	0.002	***	3.47634e-09	0.007	0.002	***
GS9K	Height	GxSmk								0	0.037		1													0	0.035
GS9K	Height	GxM																0.062	0.097		1					0.076	0.096
GS9K	Weight	G	0.315	0.041	***	0.304	0.041	***		0.264	0.045	***		0.331	0.04	***		0.332	0.039	***		0.322	0.039	***		0.301	0.043	***
GS9K	Weight	K	0.221	0.056	***	0.225	0.055	***		0.213	0.055	***		0.183	0.053	***		0.218	0.056	***		0.186	0.053	***		0.209	0.056	***
GS9K	Weight	E				0.027	0.026		1.5665e-22	0.026	0.026											0.008	0.009			0.008	0.009
GS9K	Weight	M												0.056	0.011	***	4.88966e-103	0.056	0.011	***		0.052	0.01	***	1.55716e-87	0.052	0.01	***
GS9K	Weight	GxSmk								0.112	0.049	*	0.0101728													0.062	0.047
GS9K	Weight	GxM																0.215	0.124		0.0398257					0.182	0.126
GS9K	BMI	G	0.302	0.041	***	0.298	0.041	***		0.248	0.045	***		0.308	0.039	***		0.309	0.039	***		0.304	0.039	***		0.281	0.043	***
GS9K	BMI	K	0.231	0.056	***	0.236	0.055	***		0.222	0.055	***		0.195	0.052	***		0.237	0.055	***		0.196	0.052	***		0.227	0.056	***
GS9K	BMI	E				0.018	0.018		4.88577e-16	0.017	0.018											0.004	0.005			0.004	0.005
GS9K	BMI	M												0.061	0.012	***	3.41931e-115	0.062	0.012	***		0.059	0.011	***	3.77441e-104	0.059	0.011	***
GS9K	BMI	GxSmk								0.131	0.049	**	0.00339443													0.064	0.047
GS9K	BMI	GxM																0.274	0.125	*	0.0138552					0.239	0.127
GS9K	Waist	G	0.214	0.041	***	0.208	0.041	***		0.161	0.046	***		0.216	0.039	***		0.217	0.039	***		0.212	0.039	***		0.18	0.044	***
GS9K	Waist	K	0.303	0.056	***	0.305	0.056	***		0.291	0.056	***		0.259	0.053	***		0.293	0.056	***		0.261	0.053	***		0.278	0.057	***
GS9K	Waist	E				0.008	0.008		3.85138e-10	0.008	0.008											0.004	0.004			0.004	0.004
GS9K	Waist	M												0.056	0.011	***	4.89201e-95	0.056	0.011	***		0.054	0.011	***	2.57192e-90	0.054	0.011	***
GS9K	Waist	GxSmk								0.118	0.052	*	0.011062													0.081	0.05
GS9K	Waist	GxM																0.226	0.131		0.0420976					0.179	0.133
GS9K	Hips	G	0.237	0.041	***	0.233	0.041	***		0.174	0.045	***		0.255	0.04	***		0.255	0.04	***		0.251	0.039	***		0.202	0.044	***
GS9K	Hips	K	0.219	0.056	***	0.216	0.055	***		0.203	0.055	***		0.187	0.053	***		0.204	0.057	***		0.186	0.053	***		0.182	0.057	**
GS9K	Hips	E				0.024	0.024		2.18563e-19	0.023	0.023											0.007	0.008			0.007	0.008
GS9K	Hips	M												0.045	0.009	***	1.41038e-79	0.045	0.009	***		0.042	0.009	***	8.61681e-66	0.042	0.009	***
GS9K	Hips	GxSmk								0.159	0.051	**	0.000817462													0.132	0.05	**
GS9K	Hips	GxM																0.116	0.131		0.180559					0.048	0.131
GS9K	WHR	G	0.171	0.039	***	0.155	0.039	***		0.111	0.044	*		0.153	0.038	***		0.153	0.038	***		0.146	0.038	***		0.097	0.045	*
GS9K	WHR	K	0.188	0.056	***	0.181	0.055	***		0.171	0.056	**		0.17	0.055	**		0.174	0.058	**		0.167	0.054	**		0.138	0.06	*
GS9K	WHR	E				0.018	0.019		3.49449e-23	0.019	0.019											0.011	0.012			0.001	0.002
GS9K	WHR	M												0.032	0.007	***	3.83655e-58	0.032	0.007	***		0.029	0.007	***	7.21398e-44	0.021	0.005	***
GS9K	WHR	GxSmk								0.108	0.053	*	0.019579													0.101	0.053
GS9K	WHR	GxM																0.023	0.142		0.438442					0	0.146
GS9K	Fat%	G	0.299	0.042	***	0.298	0.041	***		0.239	0.046	***		0.299	0.04	***		0.299	0.04	***		0.297	0.04	***		0.243	0.045	***
GS9K	Fat%	K	0.174	0.056	**	0.173	0.056	**		0.16	0.056	**		0.145	0.053	**		0.157	0.057	**		0.145	0.053	**		0.137	0.057	*
GS9K	Fat%	E				0.008	0.008		1.44339e-07	0.007	0.008											0.002	0.002			0.002	0.002
GS9K	Fat%	M												0.055	0.011	***	3.56247e-90	0.055	0.011	***		0.053	0.01	***	1.56283e-85	0.053	0.01	***
GS9K	Fat%	GxSmk								0.15	0.052	**	0.00130917													0.134	0.05	**
GS9K	Fat%	GxM																0.084	0.132		0.263029					0.021	0.134
GS9K	HDL	G	0.323	0.041	***	0.317	0.041	***		0.275	0.045	***		0.319	0.04	***		0.32	0.04	***		0.312	0.04	***		0.274	0.044	***
GS9K	HDL	K	0.237	0.054	***	0.219	0.053	***		0.203	0.053	***		0.21	0.053	***		0.236	0.056	***		0.203	0.052	***		0.208	0.056	***
GS9K	HDL	E				0.029	0.029		4.79787e-25	0.03	0.029											0.026	0.026			0.026	0.026
GS9K	HDL	M												0.028	0.006	***	2.55453e-51	0.028	0.006	***		0.026	0.006	***	2.16865e-39	0.026	0.006	***
GS9K	HDL	GxSmk								0.116	0.048	*	0.00625188													0.104	0.047	*
GS9K	HDL	GxM																0.17	0.129		0.0933164					0.121	0.127
