# Supplementary material for: Genome-wide methylation data improves dissection of the effect of smoking on body mass index
Source: PLoS Genet. 2021 Sep 9;17(9):e1009750. doi: 10.1371/journal.pgen.1009750 (PMC8428545; doi:10.1371/journal.pgen.1009750)
Supplement: S9 Table — Name, chromosome, location, heritability, and trait associations of the 62 CpG sites associated with smoking. Trait associations were extracted from the EWAS Atlas database. (XLSX) [file pgen.1009750.s012.xlsx]

## Sheet: ST9.CpGInfo
ST9. Smoking associated CpGs information
CpG	Chrom	Position	h2		Associated traits (EWAS Atlas)
cg04885881	1	11123118	0.3297		smoking cessation;down syndrome;lung function;smoking;HIV frailty;aging;alcohol consumption;cognitive function
cg27537125	1	25349681	0.2178		HIV frailty;educational attainment;maternal smoking;smoking cessation;lung function;cardiovascular risk;smoking;alcohol use disorder (AUD)
cg13184736	1	68299409	0.2985		smoking;maternal smoking;Helicobacter pylori infection;ancestry;down syndrome
cg13399816	1	68299468	0.2299		smoking;maternal smoking;obesity;B Acute Lymphoblastic Leukemia with t(1;19)(q23;p13.3); E2A-PBX1 (TCF3-PBX1);smoking cessation
cg25189904	1	68299493	0.3668		educational attainment;maternal smoking;down syndrome;Kabuki syndrome (KS);perinatal polychlorinated biphenyls and polychlorinated dibenzofurans exposure;IgG glycosylation;smoking;HIV frailty;cognitive function
cg20146909	1	90289611	0.2145		estimated glomerular filtration rate (eGFR);myalgic encephalomyelitis/chronic fatigue syndrome;maternal smoking;smoking cessation;smoking;alcohol consumption
cg17907003	1	117533414	0.3628		smoking cessation;multiple sclerosis;smoking
cg19266329	1	145456128	0.1446		maternal smoking;down syndrome;papillary thyroid carcinoma;smoking;alcohol consumption;mortality
cg20295214	1	206226794	0.2204		HIV frailty;smoking cessation;smoking
cg23079012	2	8343710	0.3942		smoking cessation;metabolic trait;mortality;smoking
cg06644428	2	233284112	0.3671		alcohol consumption;HIV frailty;Helicobacter pylori infection;smoking
cg21566642	2	233284661	0.3893		smoking;metabolic trait;lung cancer risk;HIV frailty;colorectal cancer;educational attainment;alcohol use disorder (AUD);aging;cardiovascular risk;cognitive function;mortality;lung carcinoma;lung function;smoking cessation;alcohol consumption;polychlorinated biphenyls (PCBs) exposure;IgG glycosylation
cg01940273	2	233284934	0.3682		smoking;wellbeing;type 2 diabetes (T2D);HIV frailty;lung cancer risk;educational attainment;breast cancer prognosis;aging;oral squamous cell carcinoma (OSCC);orofacial cleft;alcohol use disorder (AUD);cognitive function;mortality;lung carcinoma;lung function;smoking cessation;alcohol consumption;IgG glycosylation
cg13193840	2	233285289	0.2065		B Acute Lymphoblastic Leukemia with t(1;19)(q23;p13.3); E2A-PBX1 (TCF3-PBX1);HIV frailty;smoking;oral squamous cell carcinoma (OSCC)
cg18809126	3	11623526	0.1448		psoriasis;smoking;maternal smoking;preterm birth
cg00501876	3	39193251	0.1927		estimated glomerular filtration rate (eGFR);smoking;down syndrome;obesity;gestational age;smoking cessation;maternal smoking;preterm birth
cg19859270	3	98251294	0.3219		smoking cessation;lung function;cognitive function;educational attainment;smoking;poverty status;HIV frailty
cg21121843	4	3203982	0.3107		birth weight;smoking cessation;aging;down syndrome;smoking;B Acute Lymphoblastic Leukemia with t(1;19)(q23;p13.3); E2A-PBX1 (TCF3-PBX1)
cg11554391	5	321320	0.2197		smoking;B Acute Lymphoblastic Leukemia with t(1;19)(q23;p13.3); E2A-PBX1 (TCF3-PBX1);HIV frailty;maternal smoking;smoking cessation
cg26703534	5	377358	0.3916		smoking cessation;HIV frailty;maternal smoking;lung function;multiple sclerosis;smoking
cg24090911	5	400732	0.1846		educational attainment;smoking (electronic cigarettes);mortality;maternal smoking;smoking
cg10179300	5	14147618	0.3628		smoking;body mass index (BMI);psoriasis;oral squamous cell carcinoma (OSCC);smoking cessation
cg24859433	6	30720203	0.3573		alcohol consumption;HIV frailty;mortality;psoriasis;preterm birth;lung function;type 2 diabetes (T2D);educational attainment;smoking;smoking cessation
cg15342087	6	30720209	0.2683		educational attainment;psoriasis;lung function;HIV frailty;smoking cessation;preterm birth;smoking;type 2 diabetes (T2D);mortality
cg08899667	6	31761055	0.3628		perinatally-acquired HIV;smoking;telomere length;Werner syndrome;myalgic encephalomyelitis/chronic fatigue syndrome;chemotherapy for breast cancer;aging;gestational age;orofacial cleft
cg02451831	7	26578098	0.1955		lung carcinoma;smoking;down syndrome;gestational age
cg09762515	7	101556588	0.0859		smoking
cg19798735	7	110730805	0.2393		smoking cessation;breast cancer prognosis;smoking;down syndrome
cg09837977	7	110731201	0.3215		down syndrome;atherosclerosis;aging;Alzheimer's disease (AD);breast cancer prognosis;multiple sclerosis;HIV frailty;smoking cessation;oral squamous cell carcinoma (OSCC);smoking
cg11556164	7	110738315	0.3125		smoking;infertility;maternal smoking;smoking cessation
cg21322436	7	145812842	0.0804		smoking;colorectal laterally spreading tumor;educational attainment;oral squamous cell carcinoma (OSCC);B Acute Lymphoblastic Leukemia with t(1;19)(q23;p13.3); E2A-PBX1 (TCF3-PBX1);maternal smoking;smoking cessation;HIV frailty
cg06672250	8	21914593	0.3528		maternal smoking;Gulf War Illness;smoking
cg08149865	8	21914600	0.3632		HIV frailty;maternal lead exposure;smoking;smoking cessation
cg12075928	8	141801307	0.3293		lung function;maternal smoking;alcohol consumption;air pollution (NO2);fractional exhaled nitric oxide;primary Sjögren's Syndrome (pSS);smoking;HIV frailty
cg01692968	9	108005349	0.2712		smoking;aging;primary Sjögren's Syndrome (pSS);Gulf War Illness
cg10750182	10	73497514	0.3933		down syndrome;preterm birth;smoking;HIV frailty;alcohol consumption;estimated glomerular filtration rate (eGFR)
cg26963277	11	2722407	0.2519		smoking;primary Sjögren's Syndrome (pSS);lung cancer risk;maternal smoking
cg19254163	11	60623782	0.1901		HIV frailty;allergic sensitization;smoking;down syndrome
cg21611682	11	68138269	0.3994		maternal smoking;primary Sjögren's Syndrome (pSS);maternal hypertensive disorders in pregnancy;educational attainment;psoriasis;smoking cessation;lung function;smoking;papillary thyroid carcinoma
cg14624207	11	68142198	0.1698		asthma;papillary thyroid carcinoma;oral squamous cell carcinoma (OSCC);smoking;maternal smoking;HIV frailty;mortality
cg01901332	11	75031054	0.2966		aging;smoking;HIV frailty;lung cancer risk;follicular thyroid carcinoma
cg23771366	11	86510998	0.363		Gulf War Illness;lung function;myalgic encephalomyelitis/chronic fatigue syndrome;smoking;maternal smoking;HIV frailty;lung cancer risk;follicular thyroid carcinoma
cg12678834	11	118753662	0.1145		HIV frailty;smoking;smoking cessation
cg07178945	12	4488800	0.2892		gestational age;Werner syndrome;HIV frailty;smoking cessation;smoking
cg07986378	12	11898284	0.3839		alcohol consumption;HIV frailty;lung function;smoking
cg23681440	13	27498239	0.3483		aging;smoking;colorectal laterally spreading tumor
cg16969872	13	79968324	0.3777		ancestry;alcohol consumption;B Acute Lymphoblastic Leukemia with t(1;19)(q23;p13.3); E2A-PBX1 (TCF3-PBX1);smoking
cg01731783	14	74211788	0.3762		smoking cessation;down syndrome;HIV frailty;systemic lupus erythematosus (SLE);smoking;maternal smoking
cg22851561	14	74214183	0.3466		alcohol dependence;smoking;smoking cessation;HIV frailty;down syndrome;maternal smoking
cg24996979	14	74223355	0.3604		smoking cessation;estimated glomerular filtration rate (eGFR);smoking
cg05875421	14	91709951	0.3171		smoking cessation;smoking;edematous severe acute childhood malnutrition (ESAM);gingivo-buccal oral squamous cell carcinoma (OSCC-GB);fractional exhaled nitric oxide;Helicobacter pylori infection;atopy;allergic sensitization;allergic asthma
cg05284742	14	93552128	0.2408		smoking cessation;smoking;alcohol consumption;mortality;HIV frailty;diastolic blood pressure;maternal smoking;air pollution (NO2)
cg14977938	14	104190829	0.3339		aging;placental microbes;smoking;papillary thyroid carcinoma
cg27332104	15	52386161	0.3588		vitamin B12 supplement;papillary thyroid carcinoma;smoking;aging
cg06321596	16	17562960	0.3626		SETD1B-related syndrome;maternal smoking;smoking cessation;myalgic encephalomyelitis/chronic fatigue syndrome;smoking;down syndrome;colorectal cancer;Werner syndrome
cg05460226	17	8804279	0.3978		down syndrome;ancestry;smoking;B Acute Lymphoblastic Leukemia with t(1;19)(q23;p13.3); E2A-PBX1 (TCF3-PBX1);maternal smoking;Gulf War Illness;myalgic encephalomyelitis/chronic fatigue syndrome;aging
cg19572487	17	38476024	0.3206		educational attainment;alcohol consumption;smoking;metabolic trait;maternal smoking;HIV frailty;down syndrome;lung function;cognitive function
cg10062919	17	38503802	0.2844		Gulf War Illness;smoking;obesity;smoking cessation;down syndrome;polybrominated biphenyl exposure;HIV frailty;Kabuki syndrome (KS)
cg04956244	17	38511592	0.0881		B Acute Lymphoblastic Leukemia with t(1;19)(q23;p13.3); E2A-PBX1 (TCF3-PBX1);smoking
cg14712058	19	16988083	0.1081		HIV frailty;smoking cessation;smoking;maternal smoking
cg15159987	19	17003890	0.352		smoking;smoking cessation;systemic lupus erythematosus (SLE);maternal smoking;HIV frailty
cg21473814	19	18873268	0.3268		smoking;preterm birth;inflammatory bowel disease;aging
